# Supplementary material for: A galanin-positive population of lumbar spinal cord neurons modulates sexual arousal and copulatory behavior in male mice
Source: Nat Commun. 2025 Sep 23;16:8282. doi: 10.1038/s41467-025-63877-2 (PMC12457683; doi:10.1038/s41467-025-63877-2)
Supplement: Supplementary file 9 — Source Data [file 41467_2025_63877_MOESM9_ESM.xlsx]

## Sheet: Figure 1c
	FG-positive cells
	L3	L4	L5	L6	S1	S2
Animal 1	0	4	11	14	9	5
Animal 2	0	0	19	25	13	0
Animal 3	0	0	0	22	14	3
Animal 4	0	6	5	15	1	0
Animal 5	0	0	16	17	15	0
Animal 6	0	2	12	47	17	5
Animal 7	7	9	6	28	0	0
Animal 8	8	14	2	5	6	0
Animal 9	2	1	5	23	7	0
Animal 10	3	3	0	9	0	0
Animal 11	4	6	0	22	10	0
Animal 12	4	0	2	10	5	0

## Sheet: Figure 1e
	Percentage of colocalization with FG
	ChAT	VGLUT1	Osteopontin
Animal 1	100	100	79,5
Animal 2	100	100	86,36
Animal 3	93,33	100	80

## Sheet: Figure 1f
FG positive cells soma size in um	Animal 1	Animal 2	Animal 3	Animal 4	Animal 5	Animal 6	Animal 7	Animal 8	Animal 9	Animal 10	Animal 11	Animal 12	Animal 13	Animal 14	Animal 15	Animal 16	Animal 17	Animal 18	Animal 19	Animal 20	Animal 21
	814	1331	871	1423	828	988	919	848	806	1339	700	11535318	91616448	1625,4	1312,4	1318,92	841,68	1369452	101802209	848,64	694,83
	889	1193	786	934	1037	1033	500	567	777	834	1007	1214244	129789968	1980	1279,59	409,32	1713,42	966672	861,3	813,28	1087,56
	718	1023	1014	1567	912	950	858	709	1117	388	1015	1821366	148876728	1414,7	689,01	955,08	1292,58	966672	1017,9	848,64	906,3
	1200	1035	795	1489	771	683	628	756	797	538	1174	9410391	148876728	662,2	853,06	1273,44	1232,46	644448	939,6	565,76	936,51
	685	972	1003		1109	1053	1065	652	1093	848	1179	9410391	148876728	933,1	1148,35	818,64	1112,22	966672	1017,9	777,92	1087,56
	609	1107	1003		843	1292	579	823	923	979	1100	1517805	99251152	782,6	918,68	591,24	811,62	1288896	822,15	707,2	694,83
	1012	1213	1095		1067	1211	970	1347		1512	904	10624635	141242024	782,6	1082,73	545,76	1052,1	805,56	939,6	1096,16	1087,56
	648	1251	878			831		1093		904	1155	8803269	125972616	1053,5	1181,16	704,94	1352,7	684726	939,6	1874,08	604,2
		1236	1144			750		988		1552	966	910683	99251152	571,9	951,49	773,16	871,74	1248618	1057,05	1202,24	815,67
		1917	916			1271		977		1087	1179	6374781	83981744	692,3	1181,16	1546,32	1142,28	926394	469,8	1414,4	664,62
		845				1254		734		643	1221	910683	87799096	782,6		659,46	751,5	1047228	783	1272,96	664,62
		688				992		793		641	708	9410391	53442928	1023,4		909,6	691,38	1691676	939,6	1060,8	573,99
		762				1052		780		716	820	10017513	80164392	782,6		750,42	991,98	1127784	1096,2	1060,8	664,62
		890				1050		1000		954		8499708	64894984	1414,7		1000,56	1262,52	1570842	1174,5	813,28	815,67
		1087				880		1102		965		10321074	80164392	1023,4			1202,4	966672	1840,05	1131,52	755,25
		1495				1139				1039		11838879	91616448	1775,9			511,02	1047228	1761,75	1661,92	815,67
		1104				1316				977		1517805	99251152	1384,6			1082,16	805,56	783	1272,96	1268,82
		840				1201				1046			68712336	1444,8			661,2	563892	1761,75	1308,32	845,88
		1020				1065				627			145059376	1474,9			511,02	1490286	783	742,56	1359,45
		1134				1123				801			179415544	1053,5			480,96		1448,55	1131,52	1147,98
		865				1097				1151			103068504	782,6			661,32		1174,5	1025,44	1299,03
		1408				864				544			91616448	903			937872		861,3	848,64	1057,35
						658				1117			7634704	1023,4			811,62		1096,2	954,72	1208,4
						1154				705			1480	933,1			781,56		900,45	565,76	1389,66
						856				1035			1908676	1083,6			691,38			954,72	1480,29
						818				953			103068504	993,3			1004004			1131,52	1389,66
						1343				1078			83981744	1023,4			1022,04			1555,84	1359,45
						1265				1295			68712336	872,9			631,26			1096,16	1057,35
						1066				1287			87799096	511,7			901,8				966,72
						1415				1394			125972616				1022,04				1450,08
						1684							80164392				991,98				845,88
						985							80164392				691,38				1087,56
						1831							83981744				1172,34				1027,14
						997							61077632				871,74				936,51
						795							64894984				841,68				1691,76
						927							110703208				811,62				1752,18
						730							87799096				871,74				1329,24
						1164							103068504				1022,04				1419,87
						1242							80164392				661,32				996,93
						590							141242024				871,74				1147,98
						941							11452056				751,5				1299,03
																					1540,71
																					543,78
																					1027,14
																					996,93

## Sheet: Figure 1i-k
	Amplitude (mV)		Threshold (mW)		Latency to EMG (ms)
	L6	L3	L6	L3	L6	L3
Animal 1	14,1	1,06	12	20	4,14	83,32
Animal 2	7,43	2053	10	18	5,3	19,2
Animal 3	6049	99	11	18	1,2	17,31
Animal 4	10,33	275	13	18	8,51	13,87
Animal 5	8,17	5651	10	13	6	13,7
Animal 6	6,77	9796	11	15	6	8,5
Animal 7	9,19	6093	11	15	10,2	30,54
Animal 8	9054	1479	14	20	14,65	13,1
Animal 9	4,26	4563	9	16	8,48	15,4
Animal 10	11,03	5043	11	18	9,01	18,7

## Sheet: Figure 1m
	Latency
	MN	MN-EMG
Animal 1	4,82	21265
Animal 2	36495	200495
Animal 3	5284	2075
Animal 4	5288	1829
Animal 5	4083	32532
Animal 6	5,9	2059
Animal 7	2,6	3,4

## Sheet: Figure 1n
	Fidelity
	5Hz		10Hz		20Hz		50Hz
	EMG	Spike	EMG	Spike	EMG	Spike	EMG	Spike
Animal 1	1	1	1	1	0,4	0,8	0,3	0,6
Animal 2	1	1	1	1	0,9	1	0,4	0,8
Animal 3	1	1	1	1	0,7	1	0,5	0,9
Animal 4	1	1	1	1	0,8	1	0,5	1
Animal 5	1	1	1	1	1	1	1	1

## Sheet: Figure 2e
	Total Gal-tdtomato positive cells around the central canal
	L1	L2	L3	L4	L5	L6	S1
Animal 1	157	366	298	172	84	56	73
Animal 2	87	337	223	126	94	51	57
Animal 3	93	301	231	104	94	58	47
Animal 4	75	262	189	95	95	35	19
Animal 5	55	232	235	71	92	40	29
Animal 6	98	279	226	103	93	64	47
Animal 7	80	285	164	46	35	57	37
Animal 8	80	193	98	42	51	24	17
Animal 9	55	258	165	63	80	42	26
Animal 10	60	222	192	77	61	42	47

## Sheet: Figure 2h
	Percentage of overlap of Synaptophysin with FG-positive cells
Animal 1	84,62
Animal 2	69,44
Animal 3	76,47
Animal 4	79,5
Animal 5	77,7
Animal 6	81,48
Animal 7	86

## Sheet: Figure 3c
	BSM-MNs response to sensory stimulation
	LFP Amplitude to the air puff		LFP Amplitude to the light
	Penis	Leg
Animal 1	1,63	0	965859
Animal 2	772	46504	7424
Animal 3	0,9	168	872
Animal 4	0,7	0,1	0,5
Animal 5	0,8	0,35	0,7
Animal 6	754	0	1,2
Animal 7	757	416	1073
Animal 8	1,17	0,19	906
Animal 9	1358	0,6	1133
Animal 10	1,18	0,37	6068
Animal 11	859	571	761
Animal 12	669	487	736

## Sheet: Figure 3f
	Gal-positive cells response to sensory stimulation
	LFP Amplitude to the air puff		LFP Amplitude to the light
	Penis	Leg
Animal 1	0,58	148		4217
Animal 2	1034	477		909
Animal 3	1,16	0		977
Animal 4	5574	0		0,38
Animal 5	585	712		927
Animal 6	5867	0,39		594
Animal 7	5804	0		0,8
Animal 8	5387	319		524

[truncated: 19 more sheets: Figure 4c-d, Figure 4e-g, Figure 4j-m, Figure 5c-d, Figure 5e-g, Figure 5i, Figure 5j, Figure 5k-m, Figure 5n-o, Figure 6e , Figure 7d-g , Figure 7 i-t, Supp Fig 7 , Supp Fig 8, Supp Fig 10, Supp Fig 11, Supp Fig 15, Supp Fig 16, Supp Fig 17 & 18]
